# Supplementary material for: Physical examination tests of the shoulder: a systematic review and meta-analysis of diagnostic test performance
Source: BMC Musculoskelet Disord. 2017 Jan 25;18:41. doi: 10.1186/s12891-017-1400-0 (PMC5267375; doi:10.1186/s12891-017-1400-0)
Supplement: Additional file 1: Table S1. — Detailed description of the literature search strategy. (XLS 31 kb) [file 12891_2017_1400_MOESM1_ESM.xls]

## Sheet: Sheet1
	TABLE S1 a) Search strategy, stage two (2010 to June 2016) (OVID Medline search string)
	#	1	exp rotator cuff/
	#	2	rotator cuff.mp.
	#	3	acromioclavicular joint/
	#	4	(acromioclavicular adj2 joint).mp.
	#	5	(acromioclavicular adj3 dislocation*).mp.
	#	6	shoulder joint/
	#	7	shoulder fractures/
	#	8	(shoulder adj3 fracture).mp.
	#	9	(shoulder adj2 impingement*).mp.
	#	10	shoulder/in
	#	11	(shoulder adj2 injur*).mp.
	#	12	(shoulder adj3 arthrit*).mp.
	#	13	(shoulder adj3 instabil*).mp.
	#	14	(shoulder adj2 pain*).mp.
	#	15	((bursitis or tendinitis) adj3 shoulder*).mp.
	#	16	shoulder dislocation/
	#	17	(shoulder adj3 dislocation*).mp.
	#	18	shoulder pain/
	#	19	(shoulder adj3 disease*).mp.
	#	20	(shoulder adj3 dystocia*).mp.
	#	21	subacromial subdeltoid bursa.mp.
	#	22	supraspinatus muscle*.mp.
	#	23	sternoclavicular joint/
	#	24	sternoclavicular joint*.mp.
	#	25	exp scapula/
	#	26	scapula.tw.
	#	27	(slap adj2 lesion*).mp.
	#	28	(slap adj2 tear*).mp.
	#	29	acromion.mp.
	#	30	glenoid cavity.mp.
	#	31	superior labrum anterior.mp.
	#	32	shoulder rotator*.mp.
	#	33	glenoid labrum.mp.
	#	34	superior labral.mp.
	#	35	superior glenoid.mp.
	#	36	(labral adj3 tear*).mp.
	#	37	(labrum adj3 tear*).mp.
	#	38	((labrum or labral) adj3 pathol*).mp.
	#	39	((labrum or labral) adj3 lesion*).mp.
	#	40	((labrum or labral) adj3 injur*).mp.
	#	41	shoulder/
	#	42	shoulder.mp.
	#	43	or/33-40
	#	44	41 or 42
	#	45	43 and 44
	#	46	or/1-32,44-45
	#	47	exp physical examination/
	#	48	exp diagnosis/
	#	49	hawkins*.mp.
	#	50	speed test.mp.
	#	51	crank* test.mp.
	#	52	apprehension test*.mp.
	#	53	bear hug*.mp.
	#	54	cross body adduction*.mp.
	#	55	fulcrum*.mp.
	#	56	empty can*.mp.
	#	57	full can*.mp.
	#	58	hornblower*.mp.
	#	59	lift off.mp.
	#	60	lift*off.mp.
	#	61	neer*.mp.
	#	62	painful arc.mp.
	#	63	(resisted adj3 adduction*).mp.
	#	64	(resisted adj3 supination*).mp.
	#	65	(sulcus adj3 test*).mp.
	#	66	yergason*.mp.
	#	67	yocum*.mp.
	#	68	47 or 48 or 49 or 50 or 51 or 52 or 53 or 54 or 55 or 56 or 57 or 58 or 59 or 60
			or 61 or 62 or 63 or 64 or 65 or 66 or 67
	#	69	exp "Sensitivity and Specificity"/
	#	70	sensitivity.tw.
	#	71	specificity.tw.
	#	72	((pre-test or pretest) adj probability).tw.
	#	73	post-test probability.tw.
	#	74	posttest probability.tw.
	#	75	predictive value*.tw.
	#	76	likelihood ratio*.tw.
	#	77	69 or 70 or 71 or 72 or 73 or 74 or 75 or 76
	#	78	46 and 68 and 77
	#	79	Evidence-Based Practice/ or Evidence-Based Medicine/
	#	80	gold standard.mp.
	#	81	diagnostic accuracy.mp.
	#	82	exp reproducibility of results/
	#	83	79 or 80 or 81 or 82
	#	84	46 and 68 and 83
	#	85	78 or 84
	#	86	limit 78 to yr="2011 -Current"
	#	87	limit 84 to yr="2011 -Current"
	#	88	86 or 87
	#	89	from 88 keep 1-945
	Limit to: human, English, Norwegian, Danish, Swedish
	TABLE S1 b) Search strategy, stage one (up to 2011) (PubMed search string)
	#1 rotator cuff[mesh]
	#2 shoulder impingement syndrome[mesh]
	#3 (arthritis[mesh] OR bursitis[mesh] OR tendinopathy[mesh] OR joint disease[mesh]) AND shoulder
	#4 shoulder pain[mesh]
	#5 shoulder fractures[mesh]
	#6 shoulder dislocation[mesh]
	#7 shoulder [mesh]
	#8 shoulder joint[mesh]
	#9 acromioclavicular joint[mesh]
	#10 scapula[mesh]
	#11 #1 OR #2 OR #3 OR #4 OR #5 OR #6 OR #7 OR #8 OR #9 OR #10
	#12 diagnosis[mesh]
	#13 physical examination[mesh]
	#14 diagnostic techniques and procedures[mesh]
	#15 diagnostic imaging[mesh]
	#16 ultrasonography[subheading]
	#17 diagnosis[subheading]
	#18 #12 OR #13 OR #14 OR #15 OR #16
	#19 diagnostic accuracy
	#20 diagnostic test accuracy
	#21 reference standards[mesh]
	#22 reproducibility of results[mesh]
	#23 meta-analysis
	#24 multicenter study
	#25 predictive value of tests[mesh]
	#26 sensitivity and specificity[mesh]
	#27 #19 OR #20 OR #21 OR #22 OR #23 OR #24 OR #25 OR #26
	#28 #11 AND #18 AND #27
	Limit to: human, English, Norwegian, Danish, Swedish
