# Supplementary material for: Physical examination tests of the shoulder: a systematic review and meta-analysis of diagnostic test performance
Source: BMC Musculoskelet Disord. 2017 Jan 25;18:41. doi: 10.1186/s12891-017-1400-0 (PMC5267375; doi:10.1186/s12891-017-1400-0)
Supplement: Additional file 3: Table S2. — Quality scores for the 20 full text articles with acceptable risk of bias. (XLSX 17 kb) [file 12891_2017_1400_MOESM3_ESM.xlsx]

## Sheet: FINAL INCLUTION AFTER QUADAS
TABLE S2 Quality scores for the 20 full text articles with acceptable risk of bias															≥ 8 YES
	1	2	3	4	5	6	7	8	9	10	11	12	13	14	(Number of Y)
Ardic F, et al. (2006)	Y	Y	Y	Y	Y	Y	Y	Y	Y	Y	?	?	Y	Y	12
Bak K, et al. (2010)	?	Y	Y	Y	Y	Y	Y	?	Y	Y	Y	Y	?	?	10
Chew K, et al. (2010)	Y	Y	Y	?	Y	Y	Y	Y	Y	?	Y	?	Y	?	10
Collin P, et al. (2015)	Y	Y	Y	?	Y	Y	Y	Y	Y	?	?	?	Y	Y	10
Fodor D, et al. (2009)	Y	Y	N	Y	Y	Y	Y	Y	Y	Y	Y	Y	Y	Y	13
Hertel R, et al. (1996)*	Y	Y	Y	?	Y	Y	Y	Y	N	N	N	Y	N	N	8
Ebinger, N., et al. (2008)	Y	N	Y	Y	Y	Y	Y	Y	Y	Y	?	Y	Y	Y	12
Holtby R, Razmjou H. (2004)*	Y	Y	Y	N	N	Y	Y	Y	Y	Y	Y	Y	?	N	10
Holtby R, Razmjou H. (2004)*	Y	Y	Y	N	N	Y	Y	N	Y	Y	Y	Y	?	N	9
Kim, S. H., et al. (2005)	Y	N	Y	?	Y	Y	Y	Y	Y	Y	Y	Y	Y	N	11
Kim E, et al. (2006)*	Y	Y	Y	?	Y	Y	Y	Y	Y	N	N	Y	Y	Y	11
Kim HA, et al. (2007)*	Y	Y	Y	?	Y	Y	Y	Y	Y	Y	Y	Y	Y	Y	13
Kim SH, et al. (2001)*	Y	Y	Y	?	Y	Y	Y	Y	N	Y	N	Y	N	N	9
Miller CA, et al. (2008)	Y	Y	Y	Y	Y	Y	Y	Y	Y	Y	Y	Y	Y	N	13
Myers TH, et al. (2005)*	N	Y	Y	Y	Y	Y	Y	Y	N	?	Y	Y	N	N	9
Calis, M., et al. (2000)	Y	N	Y	?	Y	Y	Y	Y	Y	N	?	Y	Y	Y	10
Farber, A. J., et al. (2006)	Y	N	N	?	Y	Y	Y	Y	Y	Y	N	Y	Y	Y	10
Gill, H. S., et al. (2007)	N	N	Y	Y	Y	Y	Y	Y	Y	Y	N	Y	?	?	10
Nakagawa S, et al. (2005)*	?	Y	Y	?	Y	Y	Y	Y	N	Y	Y	Y	?	?	9
Iagnocco, A., et al. (2003)	Y	N	N	?	Y	Y	Y	Y	Y	Y	Y	?	Y	Y	10
Kim, Y. S., et al. (2007)	Y	N	Y	?	Y	Y	Y	Y	Y	Y	Y	N	Y	N	10
Bennett, W. F. (1998)	Y	N	Y	?	Y	Y	Y	Y	Y	?	N	Y	Y	?	9
Bisbinas, I., et al. (2006)	?	N	Y	Y	Y	Y	N	Y	Y	?	N	Y	Y	Y	9
Oh JH, et al. (2008)*	N	Y	Y	Y	Y	Y	N	Y	Y	Y	N	?	?	?	8
Itoi, E., et al. (1999)	Y	N	Y	?	Y	Y	Y	Y	Y	?	N	Y	Y	?	9
Itoi, E., et al. (2006)	Y	N	Y	?	Y	Y	Y	Y	Y	?	N	Y	Y	?	9
Park HB, et al. (2005)*	?	Y	Y	Y	Y	Y	Y	Y	N	N	Y	?	?	?	8
Razmjou H, et al. (2004)*	Y	Y	Y	Y	?	Y	Y	Y	?	Y	?	Y	?	?	9
Kim, S. H., et al. (1999)	N	N	Y	N	Y	Y	Y	Y	N	Y	N	Y	Y	Y	9
Toprak U, et al. (2012)	Y	Y	Y	Y	Y	Y	Y	Y	Y	Y	Y	?	?	?	11
Walton J, et al. (2004)	?	Y	Y	Y	Y	Y	Y	Y	Y	Y	Y	Y	?	?	11
Zaslav KR. (2001)	Y	Y	Y	?	Y	Y	Y	Y	Y	?	N	Y	Y	Y	11
Stetson, W. B. and K. Templin (2002)	Y	N	Y	?	Y	Y	Y	Y	Y	?	N	Y	Y	N	9
Fowler, E. M., et al. (2010)	N	N	Y	Y	Y	Y	Y	Y	N	Y	N	Y	N	N	8
Barth, J. R., et al. (2006)	Y	N	Y	?	Y	Y	Y	Y	Y	?	?	?	?	?	7
Ben Kibler, W., et al. (2009)	Y	N	Y	?	N	?	Y	Y	Y	?	Y	Y	N	N	7
Kim, S. H., et al. (2004)	N	Y	Y	?	Y	Y	Y	Y	N	N	N	Y	?	N	7
Leroux, J. L., et al. (1995)	Y	?	Y	?	Y	Y	Y	Y	N	?	N	Y	?	N	7
Litaker, D., et al. (2000)	N	?	Y	?	Y	Y	Y	Y	Y	?	N	Y	?	N	7
Liu, S. H., et al. (1996)	?	Y	Y	?	Y	Y	Y	Y	Y	N	N	?	?	N	7
Park, H. B., et al. (2005)	N	?	Y	Y	Y	Y	Y	Y	N	N	N	Y	?	N	7
Speer, K. P., et al. (1994)	N	?	Y	Y	Y	Y	Y	Y	N	N	N	Y	?	N	7
Berg, E. E. and J. V. Ciullo (1998)	N	Y	Y	?	Y	Y	Y	Y	N	N	N	?	?	N	6
Castoldi, F., et al. (2009)	Y	N	Y	?	Y	Y	Y	Y	N	N	N	N	?	N	6
Kelly, S. M., et al. (2010)	N	N	N	Y	Y	Y	Y	Y	Y	N	?	?	?	N	6
Liu, S. H., et al. (1996)	N	?	Y	?	Y	Y	Y	Y	N	N	N	Y	N	N	6
Meister, K., et al. (2004)	?	N	Y	?	Y	Y	Y	Y	N	?	N	Y	?	?	6
Murrell, G. A. C. and J. R. Walton (2001)	?	N	Y	?	Y	Y	Y	Y	N	?	N	Y	?	?	6
Osbahr, D. C. and G. A. Murrell (2006)	?	?	Y	?	Y	Y	Y	Y	N	?	N	Y	?	N	6
Pandya, N. K., et al. (2008)	?	?	Y	?	Y	Y	Y	Y	?	N	N	Y	?	N	6
Parentis, M. A., et al. (2006)	?	?	Y	?	Y	Y	Y	Y	N	?	N	Y	?	N	6
Schlechter, J. A., et al. (2009)	N	?	Y	?	Y	Y	Y	Y	?	N	N	Y	N	N	6
Walch, G., et al. (1998)	N	Y	?	?	Y	Y	Y	Y	?	N	N	Y	N	N	6
Wolf, E. M. and V. Agrawal (2001)	?	?	Y	?	Y	Y	Y	Y	N	?	N	Y	?	?	6
Gumina, S., et al. (2008)	?	N	Y	?	Y	Y	Y	Y	N	?	?	?	?	?	5
Jia, X., et al. (2009)	N	N	Y	N	Y	Y	Y	Y	N	?	N	?	N	N	5
Kibler, W. B. (1995)	N	N	Y	?	Y	Y	Y	Y	N	?	N	?	N	N	5
Kibler, W. B., et al. (2009)	Y	N	Y	?	N	N	Y	Y	N	?	N	Y	N	N	5
Mimori, K., et al. (1999)	?	?	Y	?	Y	N	Y	Y	?	?	N	Y	?	N	5
O'Brien, S. J., et al. (1998)	Y	N	?	?	?	N	Y	Y	N	?	N	Y	Y	?	5
Sandenbergh, R. and A. Marais (2006)	?	?	?	?	Y	Y	Y	Y	?	N	N	Y	?	N	5
Lyons, A. R. and J. E. Tomlinson (1992)	N	N	Y	?	Y	Y	Y	?	N	N	N	?	N	N	4
Malhi, A. M. and R. Khan (2005)	N	?	Y	?	Y	Y	Y	N	N	N	N	N	?	N	4
Scheibel, M., et al. (2005)	?	?	?	?	Y	N	Y	Y	N	N	N	Y	N	N	4
Chronopoulos, E., et al. (2004)	N	Y	N	?	N	N	N	Y	N	N	N	Y	?	N	3
Gross, M. L. and M. C. Distefano (1997)	?	?	N	?	N	N	Y	Y	N	Y	N	?	N	N	3
Norregaard, J., et al. (2002)	?	Y	?	?	N	N	Y	Y	?	?	?	N	?	N	3
Henkus, H. E., et al. (2006)	injection accuracy study - does not meet inclusion criteria
Iannotti, J. P., et al. (2005)	MR/US study - Does not meet inclusion criteria for clinical examination
Kim, H. A., et al. (2007)	RA patients not our target group but article probably fills our inclution criteria?
Yamakado, K. (2002)	injection accuracy study - does not meet inclution criteria
*Articles included in meta-analysis. Yes = low risk of bias, No = high risk of bias, ? = insufficient information.
