# Supplementary material for: Physical examination tests of the shoulder: a systematic review and meta-analysis of diagnostic test performance
Source: BMC Musculoskelet Disord. 2017 Jan 25;18:41. doi: 10.1186/s12891-017-1400-0 (PMC5267375; doi:10.1186/s12891-017-1400-0)
Supplement: Additional file 4: — QUADAS score table (containing scores for all articles assessed). (XLS 2873 kb) [file 12891_2017_1400_MOESM4_ESM.xls]

## Sheet: FINAL INCLUSION AFTER QUADAS
ARTICLES EVALUATED FOR QUALITY	QUADAS - CRITERIA:														QUADAS SCORE:	COMMENTS:
(Y= yes; N= no; ?=insuf. Info.)	1	2	3	4	5	6	7	8	9	10	11	12	13	14	(number of Y)	FINAL VERSION (Ver 2.5)
Ardic F, et al. (2006)	Y	Y	Y	Y	Y	Y	Y	Y	Y	Y	?	?	Y	Y	12	Included in final analysis
Bak K, et al. (2010)	?	Y	Y	Y	Y	Y	Y	?	Y	Y	Y	Y	?	?	10	Included in final analysis
Barth JR, et al. (2006)	Y	N	Y	?	Y	Y	Y	Y	Y	?	?	?	?	?	7
Bartsch M, et al. (2010)	Y	?	Y	?	Y	Y	Y	Y	Y	?	?	?	Y	?	8
Bennett WF. (1998)	Y	N	Y	?	Y	Y	Y	Y	Y	?	N	Y	Y	?	9
Berg EE, Ciullo JV. (1998)	N	Y	Y	?	Y	Y	Y	Y	N	N	N	?	?	N	6
Bisbinas I, et al. (2006)	?	N	Y	Y	Y	Y	N	Y	Y	?	N	Y	Y	Y	9
Cadogan M, Taylor S, et al. (2013)	N	N	Y	Y	Y	Y	Y	Y	Y	Y	Y	?	Y	Y	11
Cadogan M, et al. (2012)	N	N	Y	Y	Y	Y	Y	Y	Y	?	Y	N	Y	Y	10
Cadogan M, Hing W, et al. (2013)	N	N	Y	Y	Y	Y	Y	Y	Y	?	Y	N	N	Y	9
Calis M, et al. (2000)	Y	N	Y	?	Y	Y	Y	Y	Y	N	?	Y	Y	Y	10
Carbone S, et al. (2009)	N	N	Y	?	Y	N	Y	Y	?	?	?	N	N	?	4
Castoldi F, et al. (2009)	Y	N	Y	?	Y	Y	Y	Y	N	N	N	N	?	N	6
Chen H, et al. (2011)	Y	N	Y	Y	Y	Y	Y	Y	Y	Y	Y	N	?	?	10
Chew K, et al. (2010)	Y	Y	Y	?	Y	Y	Y	Y	Y	?	Y	?	Y	?	10	Included in final analysis
Chronopoulos E, et al. (2004)	N	Y	N	?	N	N	N	Y	N	N	N	Y	?	N	3
Clavert P, et al. (2016)	N	N	Y	?	Y	Y	Y	N	Y	N	?	?	?	N	5
Collin P, et al. (2015)	Y	Y	Y	?	Y	Y	Y	Y	Y	?	?	?	Y	Y	10	Included in final analysis
Cook C, et al. (2012)	N	N	Y	?	Y	Y	Y	Y	N	Y	N	Y	?	Y	8
Ebinger N, et al. (2008)	Y	N	Y	Y	Y	Y	Y	Y	Y	Y	?	Y	Y	Y	12
Farber AJ, et al. (2006)	Y	N	N	?	Y	Y	Y	Y	Y	Y	N	Y	Y	Y	10
Faruqui S, et al. (2014)	N	N	Y	?	Y	Y	N	Y	Y	N	?	?	?	?	5
Fodor D, et al. (2009)	Y	Y	N	Y	Y	Y	Y	Y	Y	Y	Y	Y	Y	Y	13	Included in final analysis
Fowler EM, et al. (2010)	N	N	Y	Y	Y	Y	Y	Y	N	Y	N	Y	N	N	8
Gill HS, et al. (2007)	N	N	Y	Y	Y	Y	Y	Y	Y	Y	N	Y	?	?	10
Gillooly J, et al (2010)	Y	N	Y	?	Y	Y	Y	Y	?	Y	?	?	Y	?	8
Gross ML, Distefano MC. (1997)	?	?	N	?	N	N	Y	Y	N	Y	N	?	N	N	3
Guanche CA, Jones DC. (2003)	Y	?	Y	Y	Y	Y	Y	Y	Y	Y	N	Y	Y	Y	12
Gumina S, et al. (2008)	?	N	Y	?	Y	Y	Y	Y	N	?	?	?	?	?	5
Henkus HE, et al. (2006)	Injection accuracy study - does not meet inclusion criteria															Excluded during evaluation
Hertel R, et al. (1996)	Y	Y	Y	?	Y	Y	Y	Y	N	N	N	Y	N	N	8	Included in final analysis
Holtby R, Razmjou H. (2004)	Y	Y	Y	N	N	Y	Y	Y	Y	Y	Y	Y	?	N	10	Included in final analysis
Holtby R, Razmjou H. (2004)	Y	Y	Y	N	N	Y	Y	N	Y	Y	Y	Y	?	N	9	Included in final analysis
Iagnocco A, et al. (2003)	Y	N	N	?	Y	Y	Y	Y	Y	Y	Y	?	Y	Y	10
Iannotti JP, et al. (2005)	MR/US study - Does not meet inclusion criteria for clinical examination															Excluded during evaluation
Itoi E, et al. (1999)	Y	N	Y	?	Y	Y	Y	Y	Y	?	N	Y	Y	?	9
Itoi E, et al. (2006)	Y	N	Y	?	Y	Y	Y	Y	Y	?	N	Y	Y	?	9
Jia X, et al. (2008)	N	N	Y	Y	Y	Y	Y	Y	?	Y	?	?	?	?	7
Jia X, et al. (2009)	N	N	Y	N	Y	Y	Y	Y	N	?	N	?	N	N	5
Kelly SM, et al. (2010)	N	N	N	Y	Y	Y	Y	Y	Y	N	?	?	?	N	6
Kibler WB, et al. (2009)	Y	N	Y	?	N	?	Y	Y	Y	?	Y	Y	N	N	7
Kibler WB, et al. (2009)	Y	N	Y	?	N	N	Y	Y	N	?	N	Y	N	N	5
Kibler WB. (1995)	N	N	Y	?	Y	Y	Y	Y	N	?	N	?	N	N	5
Kim E, et al. (2006)	Y	Y	Y	?	Y	Y	Y	Y	Y	N	N	Y	Y	Y	11	Included in final analysis
Kim HA, et al. (2007)	Y	Y	Y	?	Y	Y	Y	Y	Y	Y	Y	Y	Y	Y	13	Included in final analysis
Kim HA, et al. (2007)	Y	N	?	?	Y	Y	Y	Y	Y	Y	Y	?	Y	N	9
Kim HM, et al. (2009)	Normative database of strenght - Does not meet inclution criteria															Excluded during evaluation
Kim KT, et al. (2003)	N	N	Y	?	Y	Y	Y	Y	Y	?	N	?	Y	?	7
Kim SH, et al. (1999)	N	N	Y	N	Y	Y	Y	Y	N	Y	N	Y	Y	Y	9
Kim SH, et al. (2001)	Y	Y	Y	?	Y	Y	Y	Y	N	Y	N	Y	N	N	9	Included in final analysis
Kim SH, et al. (2004)	N	Y	Y	?	Y	Y	Y	Y	N	N	N	Y	?	N	7
Kim SH, et al. (2005)	Y	N	Y	?	Y	Y	Y	Y	Y	Y	Y	Y	Y	N	11
Kim YS, et al. (2007)	Y	N	Y	?	Y	Y	Y	Y	Y	Y	Y	N	Y	N	10
Lafosse L, et al. (2007)	Y	?	Y	?	Y	Y	Y	?	Y	?	?	?	Y	Y	8
Lazbleiz S, et al. (2014)	Y	?	Y	?	Y	Y	Y	Y	Y	Y	Y	?	N	Y	11
Lee S, et al. (2012)	Radiology study - Does not meet inclusion criteria for clinical examination															Excluded during evaluation
Leroux JL, et al. (1995)	Y	?	Y	?	Y	Y	Y	Y	N	?	N	Y	?	N	7
Lin L, et al. (2015)	Y	?	Y	?	Y	Y	Y	Y	Y	?	?	?	Y	Y	10
Litaker D, et al. (2000)	N	?	Y	?	Y	Y	Y	Y	Y	?	N	Y	?	N	7
Liu SH, et al. (1996)	?	Y	Y	?	Y	Y	Y	Y	Y	N	N	?	?	N	7
Liu SH, et al. (1996)	N	?	Y	?	Y	Y	Y	Y	N	N	N	Y	N	N	6
Lo IK, et al (2004)	N	Y	N	?	?	N	N	Y	?	?	?	?	?	?	2
MacDonald PB, et al. 2000	Y	N	Y	?	Y	Y	Y	Y	N	?	N	?	Y	?	7
Malhi AM, Khan R. (2005)	N	?	Y	?	Y	Y	Y	N	N	N	N	N	?	N	4
McCabe RA, et al. (2005)	Y	?	Y	?	Y	Y	Y	Y	?	?	Y	Y	Y	N	9
McFarland EG, et al. (2002)	N	?	Y	Y	Y	Y	Y	Y	Y	?	N	Y	?	N	8
Meister K, et al. (2004)	?	N	Y	?	Y	Y	Y	Y	N	?	N	Y	?	?	6
Michener L, et al. (2011)	Y	?	Y	?	Y	Y	Y	Y	Y	Y	Y	?	Y	?	10
Michener LA, et al. (2009)	Y	?	Y	Y	Y	Y	Y	Y	?	Y	Y	Y	Y	?	11
Middernacht B, et al. (2011)	Radiology study - Does not meet inclusion criteria for clinical examination															Excluded during evaluation
Miller CA, et al. (2008)	Y	Y	Y	Y	Y	Y	Y	Y	Y	Y	Y	Y	Y	N	13	Included in final analysis
Mimori K, et al. (1999)	?	?	Y	?	Y	N	Y	Y	?	?	N	Y	?	N	5
Morgan CD, et al. 1998	N	N	Y	?	Y	Y	Y	Y	Y	N	N	?	?	N	6
Murrell GAC, Walton JR. (2001)	?	N	Y	?	Y	Y	Y	Y	N	?	N	Y	?	?	6
Myers TH, et al. (2005)	N	Y	Y	Y	Y	Y	Y	Y	N	?	Y	Y	N	N	9	Included in final analysis
Naimark M, et al. (2016)	N	N	Y	?	Y	Y	Y	Y	Y	?	?	Y	?	N	7
Nakagawa S, et al. (2005)	?	Y	Y	?	Y	Y	Y	Y	N	Y	Y	Y	?	?	9	Included in final analysis
Naredo E, et al. (2002)	Y	?	?	Y	Y	Y	Y	Y	Y	Y	Y	Y	Y	N	11
Norregaard J, et al. (2002)	?	Y	?	?	N	N	Y	Y	?	?	?	N	?	N	3
O'Brien SJ, et al. (1998)	Y	N	?	?	?	N	Y	Y	N	?	N	Y	Y	?	5
Oh JH, et al. (2008)	N	?	Y	Y	Y	Y	Y	Y	Y	?	N	Y	?	N	8
Oh JH, et al. (2008)	N	Y	Y	Y	Y	Y	N	Y	Y	Y	N	?	?	?	8	Included in final analysis
Osbahr DC, Murrell GA. (2006)	?	?	Y	?	Y	Y	Y	Y	N	?	N	Y	?	N	6
Pandya NK, et al. (2008)	?	?	Y	?	Y	Y	Y	Y	?	N	N	Y	?	N	6
Parentis MA, et al. (2006)	?	?	Y	?	Y	Y	Y	Y	N	?	N	Y	?	N	6
Park HB, et al. (2005)	?	Y	Y	Y	Y	Y	Y	Y	N	N	Y	?	?	?	8	Included in final analysis
Ponce B, et al. (2014)	Y	?	Y	?	Y	Y	Y	Y	Y	?	Y	Y	Y	Y	12
Razmjou H, et al. (2004)	Y	Y	Y	Y	?	Y	Y	Y	?	Y	?	Y	?	?	9	Included in final analysis
Salaffi F, et al (2010)	Y	N	Y	?	Y	Y	Y	Y	Y	Y	Y	Y	?	?	10
Sandenbergh R, Marais A. (2006)	?	?	?	?	Y	Y	Y	Y	?	N	N	Y	?	N	5
Scheibel M, et al. (2005)	?	?	?	?	Y	N	Y	Y	N	N	N	Y	N	N	4
Schlechter JA, et al. (2009)	N	?	Y	?	Y	Y	Y	Y	?	N	N	Y	N	N	6
Silva L, et al. (2008)	Y	?	?	Y	Y	Y	Y	Y	Y	Y	Y	Y	Y	Y	12
Sommerville L, et al. (2014)	Y	N	Y	?	Y	N	Y	Y	Y	Y	N	Y	Y	Y	10
Speer KP, et al. (1994)	N	?	Y	Y	Y	Y	Y	Y	N	N	N	Y	?	N	7
Stetson WB, Templin K. (2002)	Y	N	Y	?	Y	Y	Y	Y	Y	?	N	Y	Y	N	9
Tomlinson JE. (1992)	N	N	Y	?	Y	Y	Y	?	N	N	N	?	N	N	4
Toprak U, et al. (2012)	Y	Y	Y	Y	Y	Y	Y	Y	Y	Y	Y	?	?	?	11	Included in final analysis
Ulasli A, et al. (2016)	Injection study - not accuracy design for clinical tests															Excluded during evaluation
van Kampen D, et al. (2013)	Y	N	Y	?	Y	Y	Y	Y	Y	Y	Y	Y	Y	Y	12
van Kampen D, et al. (2014)	Y	N	Y	?	Y	Y	Y	Y	Y	Y	Y	Y	Y	Y	12
van Riet R, Bell S. (2011)	No reference test/ not accuracy design															Excluded during evaluation
van Tongel A, et al. (2014)	N	?	Y	?	Y	Y	Y	Y	Y	?	?	?	?	?	7
Villafane J, et al. (2015)	Y	N	?	Y	Y	Y	Y	Y	N	Y	Y	Y	?	N	9
Walch G, et al. (1998)	N	Y	?	?	Y	Y	Y	Y	?	N	N	Y	N	N	6
Walmsley S, et al. (2014)	Not accuracy design															Excluded during evaluation
Walsworth MK, et al. (2008)	Y	?	Y	Y	Y	Y	Y	Y	N	Y	Y	Y	?	Y	11
Walton J, et al. (2004)	?	Y	Y	Y	Y	Y	Y	Y	Y	Y	Y	Y	?	?	11	Included in final analysis
Wolf EM, Agrawal V. (2001)	?	?	Y	?	Y	Y	Y	Y	N	?	N	Y	?	?	6
Wood V, et al. (2011)	EMG study - Not accuracy design															Excluded during evaluation
Yamakado K. (2002)	Injection accuracy study - does not meet inclution criteria															Excluded during evaluation
Yildiz V, et al. (2012)	Not accuracy design															Excluded during evaluation
Yoon J, et al. (2013)	N	N	Y	Y	Y	Y	Y	Y	Y	N	N	Y	N	N	8
Yuen C, et al. (2012)	Accute shoulder dislocation only															Excluded during evaluation
Zaslav KR. (2001)	Y	Y	Y	?	Y	Y	Y	Y	Y	?	N	Y	Y	Y	11	Included in final analysis
Östör A, et al. (2013)	Y	N	Y	Y	Y	Y	Y	Y	Y	Y	Y	?	Y	?	12
