# Supplementary material for: Physical examination tests of the shoulder: a systematic review and meta-analysis of diagnostic test performance
Source: BMC Musculoskelet Disord. 2017 Jan 25;18:41. doi: 10.1186/s12891-017-1400-0 (PMC5267375; doi:10.1186/s12891-017-1400-0)
Supplement: Additional file 5: — Data-extraction from 20 articles with low risk of bias (raw-data). (XLS 109 kb) [file 12891_2017_1400_MOESM5_ESM.xls]

## Sheet: Ark1 - Tabell 1
Article (author, year)	Title	Condition to be diagnosed	Patient spectrum / Population included from	Index test(s) studied	Description of how tests are performed / interpreted	Purpose of study	Study design	N	Inclution criteria	Exclution criteria	Reference standard	Sensitivity	Specificity	Accuracy	PPV	NPV	LR+	LR-	Other statistics	Results / discussion highlights	Other relevant information
Ardic, F. et al. (2006).	Shoulder impingement syndrome: relationships between clinical, functional, and radiologic findings	Rotator cuff tear (and biceps pathology)	Patients with clinically suspected shoulder impingement syndrome waiting for physical therapy. 45 women 13 men. Mean age 55,5 yrs (SD 12,4 years)	Impingement maneuvers (Neer sign / Hawkins-Kennedy test), speeds, active shoulder range of motion values, pain at isometric resisted movement, and DASH were recorded in all patients)	Neer impingement sign is positive if pain and its resulting facial expression are produced when the arm is forcibly flexed forward by the examiner, jamming the greater tuberosity against the anteroinferior surface of the acromion. Hawkins-Kennedy impingement test is performed by forcibly medially rotating the proximal humerus when the arm is forward flexed to 90 degrees. (Speed’s test is performe…	To detect relationships between clinical, functional and radiologic diagnostic measures	A cross-sectional, clinical, and radiologic study	58 (59-shoulders)	No history of trauma, shoulder pain 3 months, unresponsive to analgesic medication after 3 wks, and a diagnosis of suspected SIS.	Patients with history of shoulder and cervical trauma, cervical discopathy, neurologic origin of muscle weakness, and additional musculoskeletal problems of an upper limb were excluded. In addition, patients with systemic, metabolic, or inflammatory diseases or contraindications to perform ultrasonography or MRI were also excluded.	MRI was used as gold standard for analyses. Ultrasonography was performed by experienced musculoskeletal ultrasonography radiologist (blinded to history and physical examination) using a 7.5-MHz linear array and 5-MHz curved array transducer. MRI was performed whitin the same month with a 0.5T system and a dedicated shoulder coil as receiver.	Cuff tear: 78,3% (36/46) / (Biceps: 69.2% (18/26 ))	Cuff tear: 50% (6/12) / (Biceps: 60% (6/10))	Cuff tear: 71.2% (42/59 ) / (Biceps: 40.7% (24/59))	Cuff tear: 85.7% - (36/42) / (Biceps: 81.8% (18/22 ))	Cuff tear: 37.5% (6/16 ) / (Biceps: 42,9 (6/14)	(Calculated for imp. Man.: 1,57)	(Calculated for imp. Man.: 0,43)	Correlates between US and MR.	71% had complete rupture of supraspinatus, (44% glenoid labral tear) / Bursal effusion and glenoid labral tear were the main determinants of shoulder disability.
Bak, K. et al. (2010).	The Value of Clinical Tests in Acute Full-Thickness Tears of the Supraspinatus Tendon: Does a Subacromial Lidocaine Injection Help in the Clinical Diagnosis? A Prospective Study	Full thickness rotator cuff tear (and traumatic bursittis)	Patients who presented to the emergency department with an acute injury to a previously healthy shoulder. Median age 56 (39-75) years in the FTT group, 19 men and 10 female / 38 (19-73) years in 'Control (no tear) group', 19 male and 4 female	Impingement tests: Neer test, Hawkins test, Painful arc test, Jobe supraspinatus test. / Lag signs: ERLS-'External Rotation Lag Sign' for supraspinatus and infraspinatus tears, IDS-'Infraspinatus Drop Sign', DAT-'Drop Arm Test' for supraspinatus tears, IRLS-'Internal Rotation Lag Sign' for subscapularis tears.	Lag signs were performed according to Hertel et al. 1996. All tests were performed before and 5 minutes after subacromial injection of 10 ml xylocain injected through "the posterior arthroscopic portal spot", 2 cm inferior and 2 cm medial to posterior corner of acromion. A complete tear was defined as a positive lag sign specific for the tendon. Traumatic bursitis was noted if lag signs were nega…	To evaluate clinical examination with and without subacromial lidocaine within the first weeks after an acute injury to the shoulder.	Prospective diagnostic evaluation	104	History of acute injury to previously healthy shoulder, injury < 2wk old, active abduction 90°, radiograph without fracture or dislocation, age 18-75 yr, contralateral healthy shoulder, no presence of rheumatoid arthritis or neurologic disorder.	Individuals with pathologic findings during ultrasound examination of the contralateral shoulder, as well as those with previous shoulder symptoms, were excluded.(Also see inclution criteria for elaboration on exclution criteria)	Ultrasonography the same day by an experienced "blinded" radiologist by use of a 7-10-MHz multifrequency transducer and a standardized examination. Tears were graded as an FTT or as a partial-thickness tear. The final diagnosis was based on ultrasound and arthroscopy in 29 of 104 patients and ultrasound in the remaining 75 patients	For acute full-thickness supraspinatus tear:Hawkins sign, Neer sign, Jobe test, and painful arc test: 0.83, 0.70, 0.74, and 0.97 respectively / DAT, ERLS, IDS, and IRLS: 0.37, 0.39, 0.43 and 0.39.	For accute full-thickness supraspinatus tear: 0.23, 0.36, 0.61 and 0.05 respectively / DAT, ERLS, IDS, and IRLS: 0.86, 0.91, 0.73, and 0.83, respectively						Table 4 contains sensitivity / specificity / PPV/ NPV / Accuracy / LR+ / LR- / Table 5 Contains the impact of subacromial injection / Table 6: Impact of SAL in Active Abduction and Flexion / Table 7: Results of combination of 3 tests (before SAL)	Specificity improved for all tests after SAL, sensitivity for all tests was reduced. / LR+ improved in all tests after SAL but none of them fulfilled the criteria of a test with convincing or strong diagnostic evidence. / Patients with FTTs had significantly decreased active abduction and after SAL, there were no significant differences. / Combining 3 tests (decreased active abduction with Hawkin…
Chew, K. et al. (2010)	Clinical predictors for the diagnosis of supraspinatus pathology	Supraspinatus pathology	73 males, 31 females, mean age 44,4 (SD=16,2) years were recruited as consecutive patients from a sports medicine center (Changi Sports Medicine Center, Singapore?).	7 tests in random order: Painful arc sign, Neer impingement sign, Hawkins-Kennedy test, cross-body adduction test, drop-arm sign, empty can test, and full can test.	Painful arc sign: pain or painful catchin at 60 to 120 dgr active arm elevation in the scapular plane, Neer impingement sign: stabilization of the scapula and subsequent passive forward flexion of the arm- positive test is pain in the anterior or lateral part of the shoulder, Hawkins-Kennedy test: 90 dgrs forward flexion and subsequent passive internal rotation, Cross-body adduction test: adducti…	1) To investigate the diagnostic accuracy of common testes 2) To construct a preliminary cluster of tests for dhe diagnosis of supraspinatus pathology	Prospective diagnostic cohort study	104	Sholder pain for more than 3 months and symptoms and signs suggestive of supraspinatus pathology.	1) Inflammatory diseases, 2) Systemic and metabolic diseases, 3) Fractures, 4) Post-operative conditions, 5) Cervical trauma, 6) Cervical radiculopathy, 7) Neurological conditions causing muscle weakness, 8) Musculoskeletal conditions involving the elbow	Ultrasound by "blinded" musculoskeletal radiologist using Siemens Elegra with 7,5 MHz linear array transducer. Standard criteria for rotator cuff evaluations were used. Positive findings of supraspinatus pathology included: 1) full and partial thickness tears, 2) subacromial bursal effusion or hypertrophy and 3) supraspinatus tendinopathy.	see table 1	see table 1	see table 1					16 putative predictors were entered into logistic regression model, see table 2.	Combined test: 1) Age above 39 years, 2) the presence of painfull arc and 3) self-reported shoulder clicking or "popping". All three positive: LR+ = 32,2 CI=[2.0, 514.6], two of three positive: LR+ =3,6 CI=[2.0, 7.2]
Collin, P et al (2015)	What is the Best Clinical Test for Assessment of the Teres Minor in Massive Rotator Cuff Tears?	Rotatorcuff tear (m. teres minor)	Patients with a rotator cuff tear evaluated in a shoulder clinic were considered potentially eligible for this prospective study. Inclusion of 100 patients (50 men and 50 women) with a mean age of 68 ± 8 years	Tests used to assess the posterosuperior rotator cuff included the external rotation lag sign, the drop sign, and the Patte test.	The external rotation lag sign is performed with the patient seated with the elbow flexed to 90 and the shoulder elevated 20 in the scapular plane. The arm is passively taken to maximal external rotation minus 5 to allow for elastic recoil. (B) The patient was asked to maintain that position as the clinician released the wrist. A positive test is defined as any internal rotation greater than 10. …	To determine the accuracy of commonly used clinical signs (external rotation lag sign, drop sign, and the Patte test) for diagnosing the teres minor's integrity.	Prospective study	100	The inclusion criterion was a massive rotator cuff tear, defined as a complete tear of two or more endons, observed on a CT arthrogram.	Exclusion criteria were incomplete documentation, limited passive shoulder ROM, a previous shoulder operation, substantial glenohumeral osteoarthritis and inadequate CT arthrograms that prevented analysis of fatty infiltration.	CT arthrograms were analyzed for fatty infiltration of the rotator cuff greater than Grade 3 as viewed in the sagittal plane. Peripheral fatty tissue surrounding the muscles was viewed as extramuscular and was not taken into account. A training session to review and discuss the scoring system of Goutallier et al. [11] was completed by the two surgeons before they independently evaluated the image…	see table 3	see table 3		see table 3	see table 3				The most accurate test for teres minor dysfunction was an external rotation lag sign greater than 40°, which had a sensitivity of 100% (95% CI, 80%-100%) and a specificity of 92% (95% CI, 84%-96%). External rotation lag signs greater than 10° had a sensitivity of 100% (95% CI, 80%-100%) and a specificity of 51% (95% CI, 40%-61%). The Patte sign had a sensitivity of 93% (95% CI, 70%-99%) and a spe…
Fodor, D.et al. (2009)	Shoulder impingement syndrome: correlations between clinical tests and ultrasonographic findings	Subacromial Impingement Syndrome (SIS)	Patients with shoulder pain referred to the Rheumatology Clinic («Ituliu Hetieganu» University, Romania)	Neer's, Yocum's, Hawkins's, Painful arc tests (Test for rotator cuff pathology that also was included; Jobe, Patte, external rotation strenght test, Gerber lift test and internal rotation strength test for subscapularis)	Neer: The examiner stands behind the seated patient and uses one hand to prevent rotation of the scapula while passively raising the patient's arm with the other hand to produce both forward elevation and abduction / Hawkins test: the examiner stands facing the patient and , after raising the patient's arm to 90 dgr of strict forward elevation with the elbow in 90 dgr flexion, rotates the arm med…	To compare the findings of clinical and US-based diagnosis in painful shoulder and to verify the validity of tests for SIS	Prospective diagnostic evaluation	100 (of 200 shoulders, 130 were symptomatic)	Referred to the Rheumatology Clinic with uni or bilateral shoulder pain interpreted as periarticular disorder	Previous trauma, shoulder surgery, inflammatory arthritis or chronic renal disease.	Ultrasonography performed by an experienced radiologist on the same day as the clinical examination and blinded to the clinical test results. A linear array 7,5-10-MHz transducer and a standard protocol for static and dynamic evaluation with standardized ultrasonographic diagnostic criteria was used.	Neer: 54,1% / Yocum: 70,3% / Hawkin: 72,2% / Painful arc: 67% / Two tests positive: 77,7%	Neer: 95,3% / Yocum: 92,1% / Hawkin: 89% / Painful arc: 80,4% / Two of four tests: 89,9		Neer: 86,6% / Yocum: 84,1% / Hawkin: 78,7% / Painful arc: 68,7% / Two tests positive: 88,6%	Neer: 78,7% / Yocum: 86,1% / Hawkin: 85% / Painful arc: 79,2% / Two tests positive: 81,1%	(Calculated from the results given: Two test positive: LR+ 7,69 / Hawkin alone: 6,5)	(Calculated from the results given: Two test positive: LR- 0,25 / Hawkin alone: 0,31)	Jobes test for SIS: se-43%; sp-94,5%; PPV-81,5; NPV-74,6% for SIS. More results, eg for rotator cuff tests, are also given in the text. (Jobes test for supraspinatus tendinittis: se-50%; sp-83,3%; PPV18,4%; NPV 95,5% / Gerber lift off test for subscapularis: se-85,7%; sp-78,7%; PPV-12,7%; NPV 96,5%)	The clinical diagnosis of SIS had 80,5% concordance with the US diagnosis. Regarding correct recognition of stages of SIS concordance was much lower (62,5%, 3rd stage: 30,7%). Hawkin was most sensitive, Neer was the most specific. The best alternative for optimal sensitivity and specificity seems to be concomitant positive testresults for two out of four tests (Neer, Hawkin, Yocum or painful arc).
Hertel, R. et al. (1996)	Lag signs in the diagnosis of rotator cuff rupture	Rotator cuff tears - defined as 7 different categories of combinations of locations and of partial and full- thickness ruptures of the rotator cuff	Unilateral subacromial impingement syndrome (stages 1 to 3) in consecutive patients presenting at Department of Orthopaedic Surgery, Inselspital, Universiversity of Berne from March 1992 to December 1993. The median age was 51 years for included patients (74 men and 26 women).	Lag signs: ERLS-'External Rotation Lag Sign' for supraspinatus and infraspinatus tears, IDS-'(Infraspinatus) Drop Sign' to assess the function of the infraspinatus and IRLS-'Internal Rotation Lag Sign' for subscapularis tears / Other tests: Jobe sign and the lift-off sign,	ERLS: Arm is held at 20 dgrs elevation, elbow at 90 dgrs, full external rotation of the shoulder minus 5 dgrs and patient is asked to maintain this position as the physician releases the wrist while maintaining support at the elbow. Sign is positive when Lag occurs. / Drop sign (IDS): Arm is held at 90 dgrs elevation, external rotation as described for ERLS and patient is asked to maintain this p…	Assessing the value of three new signs for diagnosing rotator cuff lesions.: 1) The External Rotation Lag Sign (ERLS) 2)The (Infraspinatus) Drop Sign ('IDS') and 3) The Internal Rotation Lag Sign (IRLS)	Prospective diagnostic evaluation	100	Patients who underwent open or arthroscopic rotator cuff exploration were included.	Those with any impairment of the passive range of glenohumeral motion were excluded	Arthroscopy (se inclution criteria)	Table 1: Summarizes all results for different diagnoses and tests and contains sensitivity, spesificity, PPV, NPV and Accuracy	Table 1: Summarizes all results for different diagnoses and tests and contains sensitivity, spesificity, PPV, NPV and Accuracy	Table 1: Summarizes all results for different diagnoses and tests and contains sensitivity, spesificity, PPV, NPV and Accuracy	Table 1: Summarizes all results for different diagnoses and tests and contains sensitivity, spesificity, PPV, NPV and Accuracy	Table 1: Summarizes all results for different diagnoses and tests and contains sensitivity, spesificity, PPV, NPV and Accuracy			Table 1: Summarizes all results for different diagnoses and tests and contains sensitivity, spesificity, PPV, NPV and Accuracy	ERLS was less sensitive but more specific than the Jobe sign, which indicates that the Jobe sign might be a better screening test. / IDS was associated with a poor sensitivity but had a high specificity. It should therefore be used to validate the extent of the rupture into the infraspinatus after the diagnosis has been established with the ERLS / IRLS was significantly more sensitive and as spec…
Holtby, R. et al. (J. Of Orthopaedic & Sports Physical Therapy 2004)	Validity of the supraspinatus test as a single clinical test in diagnosing patients with rotator cuff pathology	Rotator cuff pathology (that do require a tendon repair)	152 consecutive patients referred to a tertiary shoulder clinic at the Orthopaedic and Arthritic Institute, Sunnybrook and Women's College Health Sciences Center. 50 patients with age ranging between 24-79 years (mean 50 yrs - 16 females and 34 males), were included.	Supraspinatus (Jobes) test in isolation	Test was performed according to Jobe et al. 1982. The criterion used for a positive clinical finding of full-thickness tear was weakness with or without pain	To determine the validity of the supraspinatus test (Jobe) as a single test in isolation for rotator cuff pathology	Prospective diagnostic evaluation of concecutive patients	50	Shoulder surgery that was performed for if one of the following criteria was fulfilled: 1) Persistent pain and disability >6 months, not responsive to adequate conservative intervention and a positive impingement test confirmed with local anesthesia. 2) Clinical signs of rotator cuff tears, labrum, or biceps lesions. 3) Symptoms referred to the acromioclavicular joint >6 months with visible radio…	Patients with a history of previous shoulder surgery or upper extremity fractures were excluded.	Arthroscopy (all patients) and open surgery (large or massive rotator cuff tears)	Tendinittis or partial-thickness tears (jobes-pain only): 62% (CI[0.49, 0.75]) / Full thickness tear: 41% (CI[0.27,0.55] / Large or massive tear (weakness with jobes) 88% (CI [0.79, 0.97]) /	Tendinittis or partial-thickness tears (jobes-pain only): 54% (CI[0.40, 0.68]) / Full thickness tear: 70% (CI[0.57,0.83]) / Large or massive tear (weakness with jobes) 70% (CI [0.58, 0.82])				Tendinittis or partial-thickness tears (jobes-pain only): LR+ 1,35 / Full thickness tear: LR+ 1,37 / Large or massive tear (weakness with jobes): LR+ 2,93	Tendinittis or partial-thickness tears (jobes-pain only): LR- 0.7 / Full thickness tear: LR- 0.84 / Large or massive tear (weakness with jobes): LR- 0.7	All statistical results are presented in table 2, 3 and 4 in the article.	The supraspinatus (Jobes) test in isolation does not make a significant change in pretest probability when rotator cuff tendonittis, partial-thickness tears, or small and moderate full-thickness tears are suspected. In diagnosing large or massive rotator cuff tears however, it provides useful clinical information. Clinical examples of the calculation of posttest probability of disease are given f…
Holtby, R. et al. (Arthroscopy 2004)	Accuracy of the Speed's and Yergason's tests in detecting biceps pathology and SLAP lesions: comparison with arthroscopic findings	Biceps tendon pathology and SLAP lesions	152 consecutive patients referred to a tertiary shoulder clinic for evaluation of shoulder problems by their family physicians or other orthopaedic surgons. 50 patients with age ranging 24-79 years (mean 50 yrs - 16 women and 34 men), were included.	Yergasons's test and Speed's test	Speed's test: The examiner applies a downward pressure to the upper extremity with 90 drg of shoulder elevation, full supination and with elbow completely extended. / Yergason's test: The patient's elbow is flexed to 90 dgr and stabilized against the thorax with the forearm pronated and the examiner resists supination. Both tests are interpreted positive when pain in the anterior shoulder or glen…	To explore and describe reasons for variation in diagnostic accuracy of the clinical tests	Prospective diagnostic evaluation	50	Shoulder surgery that was performed for one of the following criteria was fulfilled: 1) Persistent pain and disability >6 months, not responsive to adequate conservative intervention and a positive impingement test confirmed with local anesthesia or clinical or investigative signs of rotator cuff tears, labrum, or biceps lesions. 2)) Symptoms referred to the acromioclavicular joint >6 months with…	Patients with a history of previous shoulder surgery or upper extremity fractures were excluded.	Arthroscopy (Positive surgical findings defined as: Bicipital tendonitis, subluxed, dislocated, partial tear, or complete rupture of the biceps tendon, or SLAP lesions type II or IV)	Yergason's test: 43% / Speed's test: 32%	Yergason's test: 79% / Speed's test: 75%	Yergason's test: 63% / Speed's test: 56%			Yergason's test: LR+ 2.05 / Speed's test: LR+ 1.28	Yergason's test: LR- 0.72 / Speed's test: LR- 0.91	All statistical results are presented in table 1 and 2 in the article.	The different reasons for variation in diagnostic accuracy is discussed and clinical examples of the calculation of posttest probability of disease are given for the individual patient setting
Oh, J.H. et al. (2008)	The Evaluation of Various Physical Examinations for the Diagnosis of Type II Superior Labrum Anterior and Posterior Lesion	Type II SLAP lesions	297 patients who underwent shoulder arthroscopy at Seoul National University Bundang Hospital between January 2004 and July 2005. 68 patients with type II SLAP lesions (Mean age 45 yrs, 50 male and 18 female). A 'control group' of 78 age matched patients without SLAP lesions were randomly selected from the same population.	Ten clinical tests: Speed's / Yergason's / Anterior Apprehension / Relocation / Compression-Rotation / O'Brian / Kibler (Anterior Slide) / Biceps load II / Whipple and Biceps Groove.	Speed Test: This test is performed by resisting downwardly applied pressure to the arm when the shoulder is positioned in 90° of forward elevation with the elbow extended and forearm supinated; a positive test result should produce pain into the biceps region. Yergason Test: The elbow is flexed to 90°, and the forearm is pronated. While holding the patient’s wrist, the examiner directs the patien…	To evaluate the sensitivity, spesificity, and predictive value of 10 different physical examinations alone or in combination for the diagnosis of type II SLAP lesion	Age matched Case control study	68 (+ 78 in 'control group')	SLAP type II diagnosed at arthroscopy	Patients with adhesive capsulitis, septic shoulder, and greater tuberosity fracture were excluded.	Arthroscopy / control group without SLAP lesions	Table 3,4 and 5 summarizes the results for the 10 different tests and combinations	Table 3,4 and 5 summarizes the results for the 10 different tests and combinations	Table 3,4 and 5 summarizes the results for the 10 different tests and combinations	Table 3,4 and 5 summarizes the results for the 10 different tests and combinations	Table 3,4 and 5 summarizes the results for the 10 different tests and combinations			Table 3,4 and 5 summarizes the results for the 10 different tests and combinations	No pathognomonic pysical examination for the diagnosis of SLAP lesion was found. However, 2 tests should be regularly performed from among the "O'Brian, anterior apprehension, and compression-rotation tests and 1 from the Speed, Yergason, and biceps load II tests. Demanding 1 of the chosen 3 tests positive yields the highest sensitivity and for the highest specificity all 3 tests needs to be posi…
Kim, E. et al. (2006)	Interpreting positive signs of the supraspinatus test in screening for torn rotator cuff	Rotator cuff tear	200 consecutive patients with various shoulder symptoms (84 men and 116 women, aged 37 to 83 - average 59,5 yrs) were entered into a prospective study between february 2004 and august 2005. 168 of the 200 cases had no history of trauma	Empty can (= Jobe's test) and Full can tests for supraspinatus tear	Empty can: Subject seated with arms abducted 90 degrees horizontally and rotated 45 degrees internally / Full can: Arms abducted 90 degrees horizontally and rotated 45 degrees externally. Both pain and weekness was noted for both tests	To evaluate pain and weakness as signs for interpretation of the supraspinatus test, and to observe and compare the validity of the 2 kinds of supraspinatus tests	Prospective diagnostic evaluation	200	Shoulder pain for more than 3 months and undergone MRI	Acute pain within 3 months, bilateral shoulder pain, previous operation on the shoulder, fracture, inflammatory arthritis, infection and pain of cervical origin.	MRI interpreted by a musculo-skeletal radiologic specialist. A full-thickness tear was diagnosed if a high signal intensity occupied the full thickness layer of a rotator cuff tendon on T2 -weighted image in both coronal and sagittal planes. 32% also underwent surgery.	Table 1 summarizes the raw data needed to calculate sensitivity and specificity for the two tests with different criteria of pain and/or weakness for the tests and for the different categories of Complete tear, Complete and partial tear and no tear. Table 2 is incorrect!!! - Probably switch of column two and three - and four with five.	Table 1 summarizes the raw data needed to calculate sensitivity and specificity for the two tests with different criteria of pain and/or weakness for the tests and for the different categories of Complete tear, Complete and partial tear and no tear. Table 2 is incorrect!!! - Probably switch of column two and three - and four with five.						Table 1 and 2 summarizes the results for the two tests with different combinations of pain and/or weakness and for the different categories of Complete tear, Complete and partial tear and no tear.	Pain or weaknes was sensitive at detecting full- and partial-thickness tears in the rotator cuff, and both pain and weakness were specific to detecting full-thickness tears.
Kim, H. A., et al. (2007)	Ultrasonographic findings of painful shoulders and correlation between physical examination and ultrasonographic rotator cuff tear	Rotator cuff abnormalities primarily but a multitude of conditions possible to diagnose by ultrasound are included	120 patients with shoulder pain, visiting a rheumatology clinic (A divisjon at the Department of Internal Medicine, Hallym University Sacret Heart Hospital in Korea). (Age 59,0 +/- 11.3, 28 men - 98 Women, duration of shoulder pain 16,1 +/- 25,5 months, bilateral in 46,7%, 32% without rheumathologic diagnosis, 60% with diagnosis of osteoarthrittis, 7,5% other rhematologic diagnoses)	Neer's, Jobe's, and Patte's maneuvers and Hawkin's, Gerber's lift off and Yergason's tests. Area of tenderness and active, and passive, range of motion measured with gonimeter	Neer: the examiner stands behind the seated patient and uses one hand to prevent rotation of the scapula while passively raising the patient’s arm with the other hand to produce both forward elevation and abduction in order to reduce the space between the greater tuberosity and the anteroinferior aspect of the acromion. / Hawkins’s test: the examiner stands facing the patient, and after raising t…	The objectives of this study were (1) to identify US abnormalities and (2) to compare physical examination with US findings, especially of rotator cuff abnormalities.	Prospective diagnostic evaluation	120 (176 shoulders)	Shoulder pain and visiting a University-afiliated rheumatology clinic	Patients with rheumatoid arthritis and patients who developed shoulder pain after previous trauma in the shoulder area, were excluded	Ultrasonographic examination performed by a rheumatologist experienced in ultrasonography and blinded to the clinical tests. A linear array 7 MHz transducer and a standard procedure and interpreting was used.	For any tear: Tendernes: Glenohumeral 42,9%; Subacromial 71,4% / Limited ROM: Flexion 14,3%; Abduction 42,9%; External rotation 7,1%; Internal rotation 0% / Specific tears: Jobe's test (supraspinatus) 30,8%; Gerber's (subscapularis) 6,25%; Patte's - (no infraspinatus tear); Yergason's (biceps) 75%	For any tear: Tendernes: Glenohumeral 80%; Subacromial 46,7% / Limited ROM: Flexion 56,7%; Abduction 43,3%; External rotation 53,3%; Internal rotation 90% / Specific tears: Jobe's test (supraspinatus) 51,6%; Gerber's (subscapularis) 22,5%; Patte's (infraspinatus tear) 86,4%; Yergason's (biceps) 81,4%							Rotator cuff tears was found in 31,8% of the shoulders examined by ultrasound. Clinical examination of the painfull shoulder was not accurate. The presens of abnormalities in simple X-ray was associatied with rotator cuff tendon tear (statistically significantly higher than in the group with no tear)
Kim, S. H. et al. (2001)	Biceps load test II: A clinical test for SLAP lesions of the shoulder	SLAP lesions	127 patients undergoing arthroscopy for shoulder pain. 89 men and 38 women. Average age 30,6 yrs( 15-52). 36 patients involved in athletic activities. 91 patients dominant shoulder.	Biceps load test II (tested by two independent examiners with no knowledge of other clinical data)	With the patient in the supine position the examiner grasps the patient’s wrist and elbow gently. The arm is elevated to 120° and externally rotated to its maximal point, with the elbow in the 90° flexion and the forearm in the supinated position. The patient is asked to flex the elbow while the examiner resist. The test is considered positive if the patient complains of pain during the resisted …	The purpose of this study was to describe a new test for isloated SLAP lesions of the shoulder.	Prospective diagnostic evaluation	127	Undergoing arthroscopy for shoulder pain	Patients with a history of either a shoulder dislocation or a stiff shoulder were excluded	Arthroscopy	sensitivity of 89.7%	specificity of 96.6%		PPV 92.1%	NPV 95.5%	Calculated LR+=26,4!!!?	Calculated LR-=0,107 !?	The kappa coefficient for the interexaminer reliability was 0.815
Miller, C. A. et al. (2008)	The validity of the lag signs in diagnosing full-thickness tears of the rotator cuff: a preliminary investigation	Full thickness rotator cuff tear	Thirty-seven subjects with shoulder pain referred to a consultant orthopedic surgeon.	3 lag signs on both shoulders: ERLS-'External Rotation Lag Sign' for supraspinatus and infraspinatus tears, IRLS-'Internal Rotation Lag Sign' for subscapularis tears, IDS-'Infraspinatus Drop Sign',	Procedure and interpretation was done according to Hertel et al 1996. The order of the lag sign tests was randomized to avoid any order effect.	The aim of this study is to determine the accuracy of the lag signs for the diagnosis of full-thickness tears of the rotator cuff in comparison with diagnostic ultrasound (and estimate sample sizes needed)	Same-subject, correlational, double-blinded design	37 (46 shoulders)	Shoulder pain (pain in the C5-6 dermatome), full passive movement of the involved shoulder, and age over 18 years.	Previous surgery to the symptomatic upper limb and any symptoms of neurologic origin	Ultrasound performed by a single "blinded" consultant radiologist using a 5- to 12-MHz linear array transducer with compound imaging was used in all shoulder sonograms. Both shoulders were examined the same day as the clinical tests. Each component of the rotator cuff was examined in a standardized manner to minimize any random errors. A full-thickness tear was diagnosed if the tendon was complet…	ERLS, IRLS:, IDS: 46%, 100%, 73%	ERLS, IRLS:, IDS: 94%, 84%, 77%				ERLS: 7.2 (95% CI,1.7–31.0), IRLS: 6.2 (95% CI, 1.9 –12.0) , IDS: 3.2 (95% CI, 1.5– 6.7)	ERLS: 0.6 (95% CI, 0.4–0.9), IRLS: 0 (95% CI, 0.0 –2.5) , IDS: 0.3 (95% CI, 0.2– 0.8)	Powered sample size analysis: To achieve a precision for sensitivity and specificity of .01 with 95% confidence intervals (CIs), future studies investigating the validity of the drop sign and external rotation lag sign would require a sample size of 290. To assess adequately the validity of the internal rotation lag sign in diagnosing subscapularis tears in a follow-up study, a sample size of 549…
Myers, T. H. et al. (2005)	The resisted supination external rotation test: a new test for the diagnosis of superior labral anterior posterior lesions	SLAP lesions	Athletes examined at the Atlanta Sports Medicine and Orthopaedic Center, 39 men and 1 woman, average age of 23.9 years (17-50 years), baseball players (34), football (4), volleyball(1), and skiing (1). 4 recreational athletes, 7 high school athletes, 16 collegiate athletes, and 13 professionals. Dominant arm in 38 patients (95%).	Supination/ER test (resisted supination external rotation test), Active Compression Test and Crank test (All together 8 SLAP-specific tests performed in randomized order)	Patient in the supine position with the scapula near the edge of the table. Supporting the affected arm at the elbow and hand, the limb was placed in the starting position with the shoulder abducted to 90°, the elbow flexed 65° to 70°, and the forearm in neutral or slight pronation. The patient was asked to attempt to supinate the hand with maximal effort as the examiner resisted. The patient for…	To test if a new test (supination/ER test) would have higher sensitivity, specificity, and diagnostic accuracy for the evaluation of unstable SLAP injuries than currently accepted diagnostic examinations.	Prospective diagnostic cohort study	40	Activity-related shoulder pain and failed nonoperative treatment, including physical therapy, cessation of aggravating activities, and anti-inflammatory medications.	Patients older than 50 years, shoulder pain that was not the result of athletic injury, and those who did not undergo arthroscopic evaluation were excluded.	Arthroscopy within 1 week of the clinical examination. Blinding of the results of the clinical examinations until after the arthroscopy. Type I SLAP lesions consisting of degenerative fraying of the superior labrum, were considered a normal variant; types II to IV were considered abnormal.	Supination/ER test: 82.8%, Active compression test: 77.8 %, Crank test: 34.6 %	Supination/ER test: 81.8%, Active compression test: 11.1 %, Crank test: 70 %	Supination/ER test: 82.5 %, Active compression test: 59.5 %, Crank test: 44.4 %	Supination/ER test: 92.3 %, Active compression test: 70.0 %, Crank test: 75.0 %	Supination/ER test: 64.3 %, Active compression test: 14,3 %, Crank test: 29.2% %	needs calculation	needs calculation		72.5 % were noted to have SLAP lesions at arthroscopy. There were 26 type II, 1 type III, and 2 type IV lesions. Additional intra-articular lesions were noted in 79% of the shoulders with SLAP tears were partial rotator cuff tear was the most common (62%).
Nakagawa, S. et al. (2005)	Forced shoulder abduction and elbow flexion test: a new simple clinical test to detect superior labral injury in the throwing shoulder	SLAP lesions	Throwing athletes undergoing arthroscopy at Departments of Sports Orthopaedic Medicine at hospitals in Japan from September 1998 to December 2001. 52 male and 2 female patients, mean age at surgery was 23 years (range, 14 to 40 years). Fifty-three subjects were baseball players and 1 was a javelin thrower.	"The forced abduction test" and a total of 18 clinical tests were assessed in this study: bicipital groove tenderness, painful arc sign, impingement sign (Neer, Ellman, and Hawkins), Speed’s test, Yergason’s test, clunk test, compression rotation test, O’Brien’s test (active compression test), Kibler’s test (anterior slide test), sulcus test, crank test (anterior apprehension test: sitting positi…	The forced abduction test was defined as positive when the patient noted pain at the posterosuperior aspect of the shoulder on forced maximal abduction and the pain was relieved or diminished by elbow flexion	The introduce a new test "The forced abduction test" and to compare its efficacy for the diagnosis of superior labral injury in throwing shoulders with that of several other clinical tests.	Prospective nonrandomized clinical trial	54	Throwing athletes who underwent arthroscopic surgery to treat throwing shoulder pain	Patients who had throwing pain after major trauma were excluded.	Arthroscopy performed by 1 operator blinded to the results of preoperative clinical testing. Then the diagnostic efficacy of each clinical test was prospectively investigated by comparison with the arthroscopic findings as a standard, with the operator and the clinical fellows not being involved in this part of the study.	Forced abduction test: 67%, for the results of 17 other tests refer to table 1 for results	Forced abduction test: 67%, for the results of 17 other tests refer to table 1 for results	Forced abduction test: 67%, for the results of 17 other tests refer to table 1 for results	Forced abduction test: 62%, for the results of 17 other tests refer to table 1 for results	Forced abduction test: 71%, for the results of 17 other tests refer to table 1 for results	needs calculation	needs calculation	Table 1 summarize results for Fulcrum test, Relocation test, Crank test, O'Brien's test, Hawkins, Clunk test, Impingement sign(Ellman), Impingement sign(Neer), ABIS test, Compression rotation test, Tenderness(bicipital groove), Posterior jerk test, Painful arc sign, Sulcus test, Yergason's test, Kibler's test, Speed's test	There was a superior labral injury in 24 patients and a normal superior labrum in 30. The other associated lesions included 22 articularside partial rotator cuff tears, 1 bursal-side partial rotator cuff tear, 2 horizontal partial rotator cuff tears, 3 partial detachments of the anterior-inferior labrum, 3 rotator interval lesions, 1 anterior capsular tear, 17 painful Bennett lesions,23 and 6 cas…
Park, H. B. et al. (2005)	Diagnostic Accuracy of Clinical Tests for the Different Degrees of Subacromial Impingement Syndrome	Impingement in different stages: 1.Bursittis without tears 2. Partial-thickness tear, 3. Full thickness tears	A database of 1127 patients who was schedruled for shoulder surgery by the senior author between August 1992 and June 2003 (Division of Sports Medicine and Shoulder Surgery, Johns Hopkins University, Baltimore, Maryland). 913 patients underwent arthroscopy,	8 tests: 1)Neers sign, 2)Hawkins-Kennedy, 3)Painful arc, 4)Supraspinatus (Jobes) test, 5)Speeds test, 6)Cross body test, 7)Drop-arm test, 8)Infraspinatus strenght test or External rotation lag sign.	Neer impingement: The scapula was stabilized by the examiner, and the arm was forward flexed by the examiner until the patient reported pain or until full elevation was reached. A positive test was considered to be pain in the anterior or lateral part of the shoulder, typically in a range of 90° to 140° of flexion. Hawkins-Kennedy: the arm was placed in 90° of forward flexion and then gently rota…	To define which tests or combination of tests were the best diagnostic tools for three defined stanges of impingement	Prospective diagnostic evaluation (case control design for evaluation of test combinations)	359	Undergoing arthroscopy for shoulder pain	History of shoulder surgery (126 patients); acromioclavicular arthritis, requiring excision of the distal part of the clavicle in conjunction with acromioplasty or rotator cuff repair, combined with impingement syndrome (73); an incomplete physical examination because of limited motion or extreme pain (63); superior labrum anterior-to-posterior lesions, requiring repair, combined with impingement…	Arthroscopy by the senior author within four weeks of clincal examination	Results are given for overall diagnostic values of the eight test and for the three different severety subgroups in table table II and III respectivly	Se table II and III for the eight tests regarding impingment overall and separetely for the three different severety subgroups respectivly. Results for test combinations given in table V.	Se table II and III for the eight tests regarding impingment overall and separetely for the three different severety subgroups respectivly. Results for test combinations given in table V.	Se table II and III for the eight tests regarding impingment overall and separetely for the three different severety subgroups respectivly. Results for test combinations given in table V.	Se table II and III for the eight tests regarding impingment overall and separetely for the three different severety subgroups respectivly. Results for test combinations given in table V.	Se table II and III for the eight tests regarding impingment overall and separetely for the three different severety subgroups respectivly. Results for test combinations given in table V.	Needs calculation	Stepwise regression model used for finding best combination of tests. Supplementary Material: A table summarizing other studies on diagnostic tests for impingement syndrome.	Painful arc sign was the most sensitive test (73.5%) and it had the highest negative predictive value (61.5%) and the highest overall accuracy (76.1%) in detecting impingement (LR+ 3.89). The infraspinatus muscle strength test was the most specific (90.1%) and had the highest positive predictive value (90.6%) for rotator cuff disease of any type (LR+ 4,20). The best combination of tests for makin…
Razmjou, H. et al. (2004)	Pain Provocative Shoulder Tests: Reliability and Validity of the Impingement Tests	Impingement syndrome	152 consecutive patients referred to a tertiary care center (Sunnybrook, Toronto) for shoulder problems. 65 females, 87 males.. Median age 47 years.	Hawkins test and Neers test	Hawkins test: The shoulder was flexed to 90° and then passively forced into internal rotation. Positive test if pain occured in the subacromial area. Neers test: Scapular rotation was prevented with one hand, the shoulder of the patient was passively forced to elevation at an angle between flexion and abduction by the other hand. Positive test if pain in the subacromial area.	To determine the interexaminer reliability and concurent validity of two impingement tests	Prospective diagnostic evaluation and interrater reliability study	50 (an additional 58 subjects were analysed after two years follow up)	Undergoing surgery for shoulder pain (1. Pain and disability > 6 months, unresponsive to conservative intervention and confirmed impingement test with local anesthesia, 2. clinical signs of rotator cuff tears, labral tears, or biceps lesions, 3. AC joint symptoms > 6 months with radiographic changes 4. Symtomatic instability.)	Previous shoulder surgery or previous sustained upper extremity fractures were excluded	Surgery/artrocopy. Positiv findings included: 1. Rotator cuff tendinittis (swelling of the tendon); 2. Subacromial impingement secondary to existing anterior acromial spur, AC joint arthritic changes and/or coracoacromial ligament impingement; 3. Supraspinatus partial-thickness tear; and 4. Full-thickness rotator cuff tears. Negative test was defined as normal rotator cuff tendons and absence of …	Neer: 50 % (56 % incuding 2 year follow up); Hawkins: 43 % (45 % at 2 year follow up)	Neer: 50 % (not changed at 2 year follow up); Hawkins: 66 % (71 % at 2 year follow up)	(Needs calculation)	Neer:88% Hawkins: 90%	Neer:12% Hawkins: 14%	Neer:1,0 Hawkins: 1,26	Neer:1,0 Hawkins: 0,86
Toprak U. et al. (2012)	Palpation tests versus impingement tests in Neer stage I and II subacromial impingement syndrome	Neer stage 1 and 2 impingement	The inclusion criteria for the study were as follows: age range: 30–65 years; unilateral shoulder pain of more than 6 months’ duration; patients should have a normal range of motion and no history of previous surgery. A total of 101 participants were examined; however, 32 were excluded since they did not meet the inclusion criteria.	Neers test, Hawkins test, supraspinatus palpation, infraspinatus palpation, subscapularis palpation and biceps palpation	Neers test: The examiner performs maximal passive abduction on the scapula plane, with internal rotation, while stabilizing the scapula. Hawkins test: The arm of the patient is flexed up to 90 degrees and then forced into internal rotation. Tests were considered positive if pain occurred. The examiner determined tenderness by the deep palpation of four anatomical shoulder locations on the left an…	Using sonographic findings to test the diagnostic accuracy of impingement versus tendon palpation tests in Neer stage I and II subacromial impingement syndrome cases and examine their clinical potential.	Prospective nonrandomized clinical trial	69 painful and 69 healthy shoulders of 69 patients	age range: 30–65 years; unilateral shoulder pain of more than 6 months’ duration; patients should have a normal range of motion and no history of previous surgery	The exclusion criteria were bilateral complaints, incomplete clinical tests, insufficient sonographic images for diagnosis, and complete rotator cuff tear (diagnosed by sonography). In addition, patients with previous shoulder surgery, acromioclavicular joint dislocation, fracture of the shoulder girdle, glenohumeral instability, glenohumeral osteoarthritis, inflammatory arthritis, diabetes, cong…	Sonographic examinations were conducted by a radiologist with 5-year experience in musculoskeletal system sonography	The Neer and Hawkins tests had sensitivity 80 and 67 % respectively in comparison to sensitivity 92 and 41 % for supraspinatus and biceps tendon palpation tests	The Neer and Hawkins tests had 52 and 47 %, respectively in comparison to specificity 41 and 48 % for supraspinatus and biceps tendon palpation tests	The Neer and Hawkins tests had 74 and 62 % accuracy respectively, in comparison to 79 and 62 % accuracy rates for supraspinatus and biceps tendon palpation tests						The Neer and Hawkins tests had 74 and 62 % accuracy (sensitivity 80 and 67 %, and specificity 52 and 47 %, respectively) in comparison to 79 and 62 % accuracy rates for supraspinatus and biceps tendon palpation tests (sensitivity 92 and 41 %, and specificity 41 and 48 %, respectively). Overall, the palpation tests scored better than impingement tests in the diagnosis of Neer stage I and II subacr…
Walton, J., et al. (2004).	Diagnostic values of tests for acromioclavicular joint pain	AC-joint pain	All 1037 patients with shoulder pain who attended the shoulder clinic of the senior author (St. George Hospital, Australia) between August 1999 and August 2002 were asked to map their pain on a pictoral diagram. 113 patients had a pain distribution representative of the pain following provocative injection into the acromioclavicular joint	Paxinos test; AC joint tenderness and O'Brians test. (A total of 20 tests were done as well as different imaging tests)	Paxinos sign: Patient sitting with the affected arm by the side of the chest wall. The examiner’s hand placed over the affected shoulder such that the thumb rested under the posterolateral aspect of the acromion and the index and long fingers of the same or contralateral hand were placed superior to the midpart of the ipsilateral clavicle. Pressure to the acromion with the thumb is applied, in an…	To evaluate the predictive value of clinical tests and imaging modalities for diagnosing acromioclavicular joint pain and to compare them with the Paxinos test	Prospective diagnostic evaluation	38	localized the pain within the area bounded by the midpart of the clavicle and the deltoid insertion on a pictorial diagram of the human body (both anterior and posterior), the point of maximal shoulder pain and the sites of pain radiation	Exclusion criteria included (1) previous distal clavicular or acromioclavicular joint surgery, (2) clavicular fracture (acute or nonunion), (3) previous or known allergies to lidocaine or the radiopaque contrast medium, (4) pregnancy, (5) any other contraindication to magnetic resonance imaging or nuclear scanning, (6) objections to participating in the study, or (7) markings on the pain diagram …	AC joint infiltration test performed under imaging control by an experienced musculoskeletal radiologist blinded to the patients’ clinical data. Alleviation of pain by at least 50% within ten minutes was concidered a positive reference standard (1 mL 2% lidocaine + 1 mL (40 mg) methylprednisolone)	Paxinos test: 79% Tenderness 96% O’Brien: 16%	Paxinos test: 50% Tenderness 10% O’Brien: 90%	Paxinos test: 65% Tenderness 53% O’Brien: 53%	Paxinos test: 61% Tenderness 52% O’Brien: 62%	Paxinos test: 70% Tenderness 71% O’Brien: 52%	Paxinos test: 1,58 Tenderness 1,07 O’Brien: 1,60	(Needs calculation)	A forward stepwise regression model was done to investigate the value of combinations of clinical and imaging tests	Twenty-eight (74%) had a positive response to the acromioclavicular joint injection indicating that a pain diagram is itself a good screening tool. Paxinos test and bone scan combined calculate to a LR+ of 55 and a LR- of 0,03 and give the posibility to establish or to rule out the diagnosis	When only bone-scanning was taken into account, r2 was 0.26. When the Paxinos test result was also included, r2 increased to 0.35. These values are modest. With the alpha set at 0.05, the power of the performed test was 0.967.
Zaslav, K. R. (2001)	Internal rotation resistance strength test: a new diagnostic test to differentiate intra-articular pathology from outlet (Neer) impingement syndrome in the shoulder	Outlet (external) / Non-Outlet (internal) impingement	115 consecutive patients (65 male, 45 female - mean 44 years) who underwent arthroscopic shoulder surgery (Richmond, Virginia, USA). Patients had failed conservative treatment (average 16 weeks, 2 to 25 months) consisting of a single injection of cortisone followed by formal physical therapy (progressive resistance exercises for the rotator cuff and the scapular stabilizers as well as propriocept…	IRRST: Internal Rotation Resistance Strength Test	Arm held in 90° of abduction and 80° to 85° of external rotation, The subject is asked to maximally resist first external rotation and then internal rotation. Apparent weakness of internal versus external rotation of is a positive internal rotation resistance strength test (IRRST)	To examine the predictive values and accuracy of the IRRST	Prospective diagnostic evaluation	110	The presence of a positive Neer overhead impingement sign and undergoing arthroscopy	Five patients in the consecutive cohort were removed from the study group before analysis: 4 because they had apprehension and relocation signs only with a negative impingement sign, and 1 because of a primary diagnosis of avascular necrosis	Arthroscopy: Outlet impingement included a thickened and inflamed subacromial bursa, erosions on the coracoacromial ligament and undersurface of the acromion, and bursal side partial- or full-thickness tearing of the rotator cuff. Non-outlet impingement included anterior glenoid erosions or labral tears, middle glenohumeral ligament tearing, undersurface rotator cuff partial tears, posterosuperio…	Sensitivity 88% (81/84) for Non-outled impingement	Specificity 96% (23/26) for Non-outled impingement	Accuracy 94% (104/110) ( Acc ≥50 yrs 92% (70/76) )	PPV 88% (23/26)	NPV 96% (81/84)	LR+ 22 for Non-outled impingement	LH- 0,13 for Non-outled impingement	The kappa correlation coefficient for this study population was 0.85		This test helps the treating physician accurately separate the population of patients with a positive impingement sign into two groups: those in whom the pathology is related to outlet impingement and those in whom the pain is related to either intra-articular pathology or secondary impingement caused by underlying instability.
