# Supplementary material for: Physical examination tests of the shoulder: a systematic review and meta-analysis of diagnostic test performance
Source: BMC Musculoskelet Disord. 2017 Jan 25;18:41. doi: 10.1186/s12891-017-1400-0 (PMC5267375; doi:10.1186/s12891-017-1400-0)
Supplement: Additional file 6: — Data-extraction prepared for Meta-analysis (raw-data). (XLS 83 kb) [file 12891_2017_1400_MOESM6_ESM.xls]

## Sheet: Extracted data for pooling
Table contains articles assessed for the possibility of statistical pooling (meta-analysis) requiring a match of the test descriptions and positivity criterion used. "Worksheet 2" contains the reconstructed 2x2 tables
Subacromial impingement syndrome	Author	n	sensitivity	n Sens	SEsens	spesificity	n spes	SEspes	LR+	LR-	Comment (Possible errors and other information important relevant for the decission to pool data is marked in RED)
Neer
	Fodor, D. -09	200	0.541		#DIV/0!	0.953		#DIV/0!	11.5106	0.481637	SIS (Compliant with Neer stages I, II or III). See comment on reconstructed 2x2 table.
	Park, H.B.-05	552	0.68	359	0.0246197	0.687	193	0.0333789	2.17252	0.465793	Overall diagnostic value regardless of the severity of rotatorcuff disease (Compliant with Neer stages I, II or III).
	Razmjou, H.-04	50	0.5	44	0.0753778	0.5	6	0.204124	1	1	(Compliant with Neer stages I, II or III).
Hawkins-Kennedy
	Fodor, D. -09	130	0.722			0.89			6.56364	0.31236	SIS (Compliant with Neer stages I, II or III). See comment on reconstructed 2x2 table.
	Park, H.B.-05	552	0.715	359	0.0238247	0.663	193	0.0340246	2.12166	0.429864	Overall diagnostic value regardless of the severity of rotatorcuff disease (Compliant with Neer stages I, II or III).
	Razmjou, H.-04	50	0.43	44	0.0746355	0.66	6	0.193391	1.26471	0.863636	(Compliant with Neer stages I, II or III).
Painful arc
	Fodor, D. -09	130	0.67		#DIV/0!	0.804		#DIV/0!	3.41837	0.410448	Positive for SIS (Neer stages I, II or III) when pain between 45-90 degrees of arm abduction. See also comment on reconstructed 2x2 table.
	Park, H.B.-05	552	0.735	359	0.0232927	0.811	193	0.0281814	3.88889	0.326757	Overall diagnostic value regardless of the severity of rotatorcuff disease (Compliant with Neer stages I, II or III).
Jobes test (= "empty can test" / "supraspinatus muscle test")
	Fodor, D. -09	130	0.43		#DIV/0!	0.945		#DIV/0!	7.81818	0.603175	For SIS (Neer stages I, II or III). Criteria for positive test (Pain/weakness?) is not described. See also comment on reconstructed 2x2 table.
	Park, H.B.-05	552	0.441	359	0.0262046	0.895	193	0.0220662	4.2	0.624581	Overall diagnostic value regardless of the severity of rotatorcuff disease (Compliant with Neer stages I, II or III). Positive test is weekness ("The patient gave way"
Rotatorcuff tear	Author	n	sensitivity	n Sens	SEsens	spesificity	n spes	SEspes	LR+	LR-	Comment
Jobe test (=empty can test/ supraspinatus muscle test)
*Any RCT - weekness
	Park, H.B.-05	359	0.526	215	0.0340536	0.824	144	0.031735	2.98864	0.575243	Full thickness rotatorcuff tear (Any rotator cuff tendon) Positive test is weekness ("The patient gave way")
	Holtby, R. -04 (Journ. Orth. Sports Phys. Therapy)	52	0.88	4	0.162481	0.7	48	0.0661438	2.93333	0.171429	Large to massive tears (Positive test is weekness with or without pain). N=52 (0,5 added to the 2x2 table to avoid 0 digits)
*SPT - full and partial tear - weekness
	Kim, H.A.-07	176	0.308	52	0.0640216	0.516	124	0.0448783	0.636364	1.34109	Supraspinatus tear - Full and partial thickness tear considered as tear. (Probably positive test is weekness with referece to Jobe-83. Uncertainty? - statistics for other tests did not comply with control calculations, see "ARK 2")
	Hertel, R. -96	100	0.841	63	0.0460709	0.378	37	0.079715	1.35209	0.420635	Supraspinatus tear - Full and partial tears considered as tears. (Posititve test probably weekness according to Jobe -82) Calculated see "ark 2"
	Kim, E.- 06	200	0.599	137	0.0418722	0.889	63	0.0395769	5.3964	0.451069	Supraspinatus tear - Full and partial tears considered as tears. Positive test is weakness
*SPT Full thickness tear only - weekness
	Holtby, R. -04 (Journ. Orth. Sports Phys. Therapy)	50	0.41	17	0.119287	0.7	33	0.0797724	1.36667	0.842857	Supraspinatus full-thickness tear (Positive test is weekness with or without pain)
	Kim, E.- 06	200	0.758	66	0.0527194	0.709	134	0.0392389	2.60481	0.341326	Supraspinatus tear - Only full-thickness tears considered as tears. Positive test is weakness
External rotation lag sign >= 10 degrees
	Collin, P. -15	100	1			0.506			2.024	0	Teres minor assesment
External rotation lag sign >= 40 degrees
	Collin, P. -15	100	1			0.918			12.143	0	Teres minor assesment
Patte sign
	Collin, P. -15	100	0.933			0.718			3.306	0.093	Teres minor assesment
Drop sign
	Collin, P. -15	100	0.867			0.882			7.367	0.151	Teres minor assesment
SLAP/ Biceps	Author	n	sensitivity	n Sens	SEsens	spesificity	n spes	SEspes	LR+	LR-	Comment
Speed's test
	Ardic, F. -06	36	0.692	26	0.0905403	0.6	10	0.154919	1.73	0.513333	Glenoid labral tear? Could not be used for pooling (See also comment on reconstructed 2x2 table: - Probably calculated for "labral tear" but table in article says "Biceps patholology" (MR was used as reference standard and 26 (MR labral pathology) not for Biceps pathology (36))
	Holtby, R. -04 (Journ. Arthroscopic and related surgery)	50	0.32			0.75			1.28	0.906667	Biceps lesion (any) and/or SLAP lesions (II or IV)
	Oh, J.H.-08	146	0.32			0.66			0.941176	1.0303	SLAP type 2 lesions. Also reports sensitivitet and spesifisititet for subgroups over/under 40 yrs and for SLAP without any other pathology.
	Nakagawa, S.-05	54	0.04			1			#DIV/0!	0.96	SLAP lesions (22 patients with type II, 2 patients type III)
Yergason's test
	Holtby, R. -04 (Journ. Arthroscopic and related surgery)	49	0.43			0.79			2.04762	0.721519	Biceps lesion (any) and/or SLAP lesions (II or IV)
	Oh, J.H.-08	146	0.12			0.87			0.923077	1.01149	SLAP type 2 lesions. Also reports sensitivitet and spesifisititet for subgroups over/under 40 yrs and for SLAP without any other pathology.
	Nakagawa, S.-05	54	0.13			1			#DIV/0!	0.87	SLAP lesions (22 patients with type II, 2 patients type III)
Anterior apprehension/ fulcrum test
	Oh, J.H.-08	146	0.62			0.42			1.06897	0.904762	SLAP type 2 lesions. Also reports sensitivitet and spesifisititet for subgroups over/under 40 yrs and for SLAP without any other pathology.
	Nakagawa, S.-05	54	0.83			0.4			1.38333	0.425	SLAP lesions (22 patients with type II, 2 patients type III)
Relocation test
	Oh, J.H.-08	146	0.44			0.54			0.956522	1.03704	SLAP type 2 lesions. Also reports sensitivitet and spesifisititet for subgroups over/under 40 yrs and for SLAP without any other pathology.
	Nakagawa, S.-05	54	0.75			0.4			1.25	0.625	SLAP lesions (22 patients with type II, 2 patients type III)
Compression-rotation
	Oh, J.H.-08	146	0.61			0.54			1.32609	0.722222	SLAP type 2 lesions. Also reports sensitivitet and spesifisititet for subgroups over/under 40 yrs and for SLAP without any other pathology.
	Nakagawa, S.-05	54	0.25			1			#DIV/0!	0.75	SLAP lesions (22 patients with type II, 2 patients type III)
O'brien / active compression test
	Oh, J.H.-08	146	0.63			0.53			1.34043	0.698113	SLAP type 2 lesions. Also reports sensitivitet and spesifisititet for subgroups over/under 40 yrs and for SLAP without any other pathology.
	Myers, T.H.-05	37	0.778			0.111			0.875141	2	SLAP lesions (Type II-IV concidered abnormal- 26 type II, 1 type III and 2 type IV) )
	Nakagawa, S.-05	54	0.54			0.6			1.35	0.766667	SLAP lesions (22 patients with type II, 2 patients type III)
Crank test
	Myers, T.H.-05	36	0.346			0.7			1.15333	0.934286	SLAP lesions (Type II-IV concidered abnormal- 26 type II, 1 type III and 2 type IV) )
	Nakagawa, S.-05	54	0.58			0.72			2.07143	0.583333	SLAP lesions (22 patients with type II, 2 patients type III)
Biceps load 2
	Oh, J.H.-08	146	0.3			0.78			1.36364	0.897436	SLAP type 2 lesions. Also reports sensitivitet and spesifisititet for subgroups over/under 40 yrs and for SLAP without any other pathology.
	Kim, S.H.-01	127	0.897			0.966			26.3824	0.106625	SLAP lesions (39 with SLAP II)
Kibler/ anterior slide
	Oh, J.H.-08	146	0.21			0.7			0.7	1.12857	SLAP type 2 lesions. Also reports sensitivitet and spesifisititet for subgroups over/under 40 yrs and for SLAP without any other pathology.
	Nakagawa, S.-05	54	0.05			0.93			0.714286	1.02151	SLAP lesions (22 patients with type II, 2 patients type III)
Bicipital groove tenderness
	Oh, J.H.-08	146	0.27			0.66			0.794118	1.10606	SLAP type 2 lesions. Also reports sensitivitet and spesifisititet for subgroups over/under 40 yrs and for SLAP without any other pathology.
	Nakagawa, S.-05	54	0.25			0.8			1.25	0.9375	SLAP lesions (22 patients with type II, 2 patients type III)

## Sheet: Reconstructed 2x2 tables
(Possible errors and other information important relevant for the decission to pool data is marked in RED)
ROTATOR CUFF TEARS
HERTEL -96 2X2 Calculations from table I in article
	Supraspinatus any tear
Jobe / Empty C	Goldst. +	Goldst. -		PPV / NPV	LR+ /LR-
Test +	53	23	76	0.697368	1.35335
Test -	10	14	24	0.583333	0.419501
	63	37	100
Sens/spes	0.84127	0.378378
Kim, HA -07 - control show errors in calculations of specificity and sensitivity for Gerber and Yergasons tests using N=176. (Probably different N used for these tests?) Calculations for Jobe correlate with figures given in table 5 in the article
Kim, HA -07 (Calculations for Jobes test correlates with specificity and sensitivity given in article)
	Supraspinatus any tear
Jobe / Empty C	Goldst. +	Goldst. -		PPV / NPV	LR+ /LR-
Test +	16	60	76	0.210526	0.635897
Test -	36	64	100	0.64	1.34135
	52	124	176
				176
Sens/spes	0.307692	0.516129
Park, H.B.-05 (Calculated from sensitivity/spesificity given in table 3, total N=359, full-thickness rotator cuff tear is gold stand. 215 , no full-thickness rotator cuff tear=144)
	Any rotator cuff tear (Compliant with Neer stage III)
Jobe / Empty C	Goldst. +	Goldst. -		PPV / NPV	LR+ /LR-
Test +	113	25	138	0.818841	3.02735
Test -	102	119	221	0.538462	0.574086
	215	144	359
Sens/spes	0.525581	0.826389
Kim -06 (Calculated 2x2 table from raw data given in table 1 in article)
	Supraspinatus complete tear - (Positive jobes test is weekness)
Jobe / Empty C	Goldst. +	Goldst. -		PPV / NPV	LR+ /LR-
Test +	50	39	89	0.561798	2.60295
Test -	16	95	111	0.855856	0.341946
	66	134	200
Sens/spes	0.757576	0.708955
Kim -06 (Calculated 2x2 table from raw data given in table 1 in article)
	Supraspinatus complete tear and partial tear (Positive jobes test is weekness)
Jobe / Empty C	Goldst. +	Goldst. -		PPV / NPV	LR+ /LR-
Test +	82	7	89	0.921348	5.38686
Test -	55	56	111	0.504505	0.451642
	137	63	200
Sens/spes	0.59854	0.888889
Holtby, R. -04 (Journ. Orth. Sports Phys. Therapy) (Raw data from table 4 in article)
	*Any RCT - (Positive jobes test is weekness)
Jobe / Empty C	Goldst. +	Goldst. -		PPV / NPV	LR+ /LR-
Test +	3.5	14.5	18	0.194444	2.89655
Test -	0.5	33.5	34	0.985294	0.179104
	4	48	52
Sens/spes	0.875	0.697917
Holtby, R. -04 (Journ. Orth. Sports Phys. Therapy) (Raw data from table 3 in article)
	*Supraspinatus Full thickness tear - (Positive jobes test is weekness)
Jobe / Empty C	Goldst. +	Goldst. -		PPV / NPV	LR+ /LR-
Test +	7	10	17	0.411765	1.35882
Test -	10	23	33	0.69697	0.84399
	17	33	50
Sens/spes	0.411765	0.69697
Collin, P. -15
	Teres minor assesment
Ext rot lag>=10 deg	Goldst. +	Goldst. -		PPV / NPV	LR+ /LR-
Test +	15	42	57	0.263158	2.02381
Test -	0	43	43	1	0
	15	85	100
Sens/spes	1	0.505882
Collin, P. -15
	Teres minor assesment
Ext rot lag>=40deg	Goldst. +	Goldst. -		PPV / NPV	LR+ /LR-
Test +	15	7	22	0.681818	12.1429
Test -	0	78	78	1	0
	15	85	100
Sens/spes	1	0.917647
Collin, P. -15
	Teres minor assesment
Patte sign	Goldst. +	Goldst. -		PPV / NPV	LR+ /LR-
Test +	14	24	38	0.368421	3.30556
Test -	1	61	62	0.983871	0.0928962
	15	85	100
Sens/spes	0.933333	0.717647
Collin, P. -15
	Teres minor assesment
Drop sign	Goldst. +	Goldst. -		PPV / NPV	LR+ /LR-
Test +	13	10	23	0.565217	7.36667
Test -	2	75	77	0.974026	0.151111
	15	85	100
Sens/spes	0.866667	0.882353
SUBACROMIAL IMPINGEMENT - SIS
Park, H.B.-05 (Calculated from sensitivity/spesificity given in table 2, total N=552, Impingement positive gold stand. 359, nonimpingement=193)
	SIS (Compliant with Neer stages I, II or III)
Neer	Goldst. +	Goldst. -		PPV / NPV	LR+ /LR-
Test +	244	60	304	0.802632	2.18626
Test -	115	133	248	0.53629	0.464846
	359	193	552
Sens/spes	0.679666	0.689119
Park, H.B.-05 (Calculated from sensitivity/spesificity given in table 2, total N=552, Impingement positive gold stand. 359, nonimpingement=193)
	SIS (Compliant with Neer stages I, II or III)
Hawkin	Goldst. +	Goldst. -		PPV / NPV	LR+ /LR-
Test +	257	65	322	0.798137	2.12561
Test -	102	128	230	0.556522	0.428404
	359	193	552
				552
Sens/spes	0.715877	0.663212
Park, H.B.-05 (Calculated from sensitivity/spesificity given in table 2, total N=552, Impingement positive gold stand. 359, nonimpingement=193)
	SIS (Compliant with Neer stages I, II or III)
Painful arc	Goldst. +	Goldst. -		PPV / NPV	LR+ /LR-
Test +	264	36	300	0.88	3.94243
Test -	95	157	252	0.623016	0.325302
	359	193	552
Sens/spes	0.735376	0.813472
Park, H.B.-05 (Calculated from sensitivity/spesificity given in table 2, total N=552, Impingement positive gold stand. 359, nonimpingement=193)
	SIS (Compliant with Neer stages I, II or III)
Jobe	Goldst. +	Goldst. -		PPV / NPV	LR+ /LR-
Test +	158	20	178	0.88764	4.24708
Test -	201	173	374	0.462567	0.624616
	359	193	552
Sens/spes	0.440111	0.896373
Fodor -09 (2X2 CALCULATIONS DOES NOT FIT FIGURES GIVEN IN TABLE 3: Sens: 54,1 / Spes: 95,3)
	SIS (Compliant with Neer stages I, II or III)
Neers	Goldst. +	Goldst. -	44	PPV / NPV	LR+ /LR-
Test +	40	4	44	0.909091	17.7778
Test -	32	124	156	0.794872	0.458781
	72	128	200
Sens/spes	0.555556	0.96875
Fodor -09 (2X2 CALCULATIONS DOES NOT FIT FIGURES GIVEN IN TABLE 3: Sens: 70,3 / Spes: 92,1)
	SIS (Compliant with Neer stages I, II or III)
Yocum	Goldst. +	Goldst. -		PPV / NPV	LR+ /LR-
Test +	32	32	64	0.5	1.77778
Test -	40	96	136	0.705882	0.740741
	72	128	200
Sens/spes	0.444444	0.75
Fodor -09 (2X2 CALCULATIONS DOES NOT FIT FIGURES GIVEN IN TABLE 3: Sens: 72,2 / Spes: 89)
	SIS (Compliant with Neer stages I, II or III)
Hawkin	Goldst. +	Goldst. -		PPV / NPV	LR+ /LR-
Test +	53	8	61	0.868852	11.7778
Test -	19	120	139	0.863309	0.281481
	72	128	200
Sens/spes	0.736111	0.9375
Fodor -09 (2X2 CALCULATIONS DOES NOT FIT FIGURES GIVEN IN TABLE 3: Sens: 67 / Spes: 80,4)
	SIS (Compliant with Neer stages I, II or III)
Painful arc	Goldst. +	Goldst. -		PPV / NPV	LR+ /LR-
Test +	45	25	70	0.642857	3.2
Test -	27	103	130	0.792308	0.466019
	72	128	200
Sens/spes	0.625	0.804688
Razmjou H.-04 (Given in table 5)
	SIS (Compliant with Neer stages I, II or III)
Hawkin	Goldst. +	Goldst. -		PPV / NPV	LR+ /LR-
Test +	19	2	21	0.904762	1.29545
Test -	25	4	29	0.137931	0.852273
	44	6	50
Sens/spes	0.431818	0.666667
Razmjou H.-04 (Given in table 4)
	SIS (Compliant with Neer stages I, II or III)
Neer	Goldst. +	Goldst. -		PPV / NPV	LR+ /LR-
Test +	22	3	25	0.88	1
Test -	22	3	25	0.12	1
	44	6	50
Sens/spes	0.5	0.5
SLAP TESTS
Ardic -06 (Probably calculated for SLAP but table 3 in article says Biceps patholology (MR was used as reference standard, 26 had labral pathology on MR and 36 Biceps pathology. The 2x2 table correlates when labral pathology is used as a positive gold standard )
	Biceps pathology? / Labral pathology?
Speed	Goldst. +	Goldst. -		PPV / NPV	LR+ /LR-
Test +	18	4	22	0.818182	1.73077
Test -	8	6	14	0.428571	0.512821
	26	10	36
Sens/spes	0.692308	0.6

## Sheet: Ark3
Toprak, U. -12	Not possible to construct 2X2-table
	Neer stage 1 and 2 impingement
Neer test	Goldst. +	Goldst. -		PPV / NPV	LR+ /LR-
Test +			50	0	#DIV/0!
Test -	0	0	19	0	#DIV/0!
			0
			69
Sens/spes	#DIV/0!	#DIV/0!
	0.8	0.52
